# Supplementary material for: Botulinum Toxin Injection for the Treatment of Upper Esophageal Sphincter Dysfunction
Source: Toxins (Basel). 2022 Apr 30;14(5):321. doi: 10.3390/toxins14050321 (PMC9147508; doi:10.3390/toxins14050321)
Supplement: Supplementary file 1 [file toxins-14-00321-s001.zip]

Archive with 2 entries (2 files):
- Supplementary video 2.mp4
- Supplementary video 1.mp4
